# Supplementary material for: Prenatal opioid-exposed infant extracellular miRNA signature obtained at birth predicts severity of neonatal opioid withdrawal syndrome
Source: Sci Rep. 2022 Apr 8;12:5941. doi: 10.1038/s41598-022-09793-7 (PMC8993911; doi:10.1038/s41598-022-09793-7)
Supplement: Supplementary file 2 — Supplementary Table S3. [file 41598_2022_9793_MOESM2_ESM.xlsx]

## Sheet: Working Table
Supplementary Table S3: Expression and Eligibility Criteriaa Performance, With and Without Stratification by Type of Maternal MOUD, for All Assessed miRNAs
		Need for pharmalogical treatment												Prolonged Hospitalization
		All samples1				Maternal methadone-exposed2				Maternal buprenorpine-exposed3				All samples4				Maternal methadone-exposed5				Maternal buprenorpine-exposed6
MIMAT	miRNA	Difference Mean7	Difference SD	Cohen's d	p-value9	Difference Mean7	Difference SD	Cohen's d	p-value9	Difference Mean7	Difference SD	Cohen's d	p-value9	Difference Mean8	Difference SD	Cohen's d	p-value9	Difference Mean8	Difference SD	Cohen's d	p-value9	Difference Mean8	Difference SD	Cohen's d	p-value9
MIMAT0000062	hsa-let-7a-5p	-0.126599	0.74	-0.170755	0.615755	0.156316	0.773467	0.2021	0.7062	-0.350884	0.732206	-0.47921	0.3552	-0.0263742	0.74	-0.0354667	0.927591	0.0716075	0.775877	0.09229	0.8554	-0.0424903	0.741527	-0.0573	0.9332
MIMAT0000063	hsa-let-7b-5p	-0.773996	0.88	-0.87514	0.00419759	-1.03015	0.719575	-1.43161	0.0142	-0.140816	0.970395	-0.14511	0.7783	-1.13433	0.81	-1.40133	6.31739e-05	-1.25557	0.615087	-2.04128	0.0007	-1.04231	0.935106	-1.11465	0.1095
MIMAT0000064	hsa-let-7c-5p	-0.310124	0.68	-0.458615	0.124809	-0.73321	0.602055	-1.21784	0.0331	-0.135562	0.729178	-0.18591	0.7184	-0.303339	0.68	-0.447425	0.185192	-0.717649	0.595823	-1.20447	0.0268	0.0620501	0.730426	0.08495	0.9011
MIMAT0000065	hsa-let-7d-5p	-0.654865	1.01	-0.649033	0.0803874	-0.926273	1.2767	-0.72552	0.186	-0.757821	0.880571	-0.8606	0.1015	-0.519991	1.03	-0.505923	0.223805	-0.842896	1.28175	-0.65761	0.2044	-0.238183	0.914543	-0.26044	0.7034
MIMAT0000066	hsa-let-7e-5p	-0.385361	0.72	-0.53205	0.114721	-0.0997328	0.835138	-0.11942	0.8235	-0.199969	0.653895	-0.30581	0.5537	-0.541057	0.71	-0.766447	0.0456386	-0.328156	0.821857	-0.39929	0.4344	-0.36897	0.65067	-0.56706	0.4089
MIMAT0000067	hsa-let-7f-5p	-0.7036	1.7	-0.414252	0.203148	-1.05663	1.91382	-0.5521	0.3092	0.0514535	1.63111	0.03155	0.9512	-0.509831	1.71	-0.297367	0.377867	-0.372135	1.96332	-0.18954	0.7087	0.208967	1.63034	0.12817	0.8512
MIMAT0000068	hsa-miR-15a-5p	0.263297	1.2	0.219079	0.498649	0.268136	1.5147	0.17702	0.7411	0.0897028	1.06195	0.08447	0.8698	0.525882	1.19	0.44376	0.184454	1.22293	1.40551	0.8701	0.0985	-0.523509	1.0541	-0.49664	0.469
MIMAT0000069	hsa-miR-16-5p	0.343049	0.72	0.474376	0.128301	0.696905	0.637448	1.09327	0.0529	-0.0700119	0.713457	-0.09813	0.8489	0.219001	0.73	0.298385	0.383764	0.399111	0.683935	0.58355	0.2578	-0.731641	0.68945	-1.0612	0.1269
MIMAT0000072	hsa-miR-18a-5p	0.431224	0.77	0.55736	0.0460735	0.405745	0.541059	0.74991	0.1723	-0.00337836	0.85615	-0.00395	0.9939	0.351851	0.78	0.449059	0.165527	0.311052	0.551399	0.56411	0.2734	-0.666758	0.839384	-0.79434	0.2496
MIMAT0000073	hsa-miR-19a-3p	0.170602	0.69	0.246704	0.450052	0.060499	0.747056	0.08098	0.8797	0.0660115	0.670403	0.09847	0.8484	0.0725481	0.7	0.104345	0.775541	-0.0412759	0.747291	-0.05523	0.9132	-0.437972	0.661562	-0.66203	0.3359
MIMAT0000074	hsa-miR-19b-3p	0.165487	0.6	0.27771	0.400975	0.0111226	0.654504	0.01699	0.9747	0.068248	0.563035	0.12121	0.814	0.104856	0.6	0.175054	0.637494	-0.0477908	0.654134	-0.07306	0.8853	-0.303345	0.558254	-0.54338	0.4286
MIMAT0000075	hsa-miR-20a-5p	0.236658	0.67	0.351376	0.256739	0.276294	0.654812	0.42194	0.4343	-0.0698855	0.67745	-0.10316	0.8413	0.151597	0.68	0.223255	0.521351	0.161367	0.661974	0.24377	0.6313	-0.661007	0.656923	-1.00622	0.1471
MIMAT0000076	hsa-miR-21-5p	-0.273731	0.59	-0.467439	0.0787833	-0.316732	0.459032	-0.69	0.2074	0.160289	0.63485	0.25248	0.6246	-0.432195	0.57	-0.76175	0.00738977	-0.447085	0.431504	-1.03611	0.0526	0.00518428	0.637121	0.00814	0.9905
MIMAT0000077	hsa-miR-22-3p	-0.202904	0.93	-0.218579	0.560381	-0.59392	1.25237	-0.47424	0.3806	0.164046	0.694512	0.2362	0.647	-0.253275	0.93	-0.273461	0.509713	-0.382276	1.26738	-0.30163	0.5534	0.018397	0.696673	0.02641	0.9692
MIMAT0000078	hsa-miR-23a-3p	-0.467857	0.81	-0.575122	0.029559	-0.222419	0.533061	-0.41725	0.4394	-0.0919303	0.910998	-0.10091	0.8447	-0.594249	0.8	-0.743615	0.00509325	-0.462035	0.496452	-0.93067	0.0788	0.0924437	0.91122	0.10145	0.882
MIMAT0000080	hsa-miR-24-3p	-0.371198	0.85	-0.436792	0.095804	0.0117807	0.607808	0.01938	0.9711	-0.0593744	0.935363	-0.06348	0.9019	-0.517105	0.84	-0.618645	0.0189412	-0.263657	0.594954	-0.44315	0.3865	0.0226968	0.935557	0.02426	0.9717
MIMAT0000081	hsa-miR-25-3p	0.297353	0.72	0.413257	0.197394	0.416868	0.71043	0.58678	0.2807	-0.125742	0.703467	-0.17875	0.7288	0.213346	0.73	0.293701	0.404762	0.20457	0.728055	0.28098	0.5806	-0.669747	0.684077	-0.97905	0.158
MIMAT0000082	hsa-miR-26a-5p	-0.0305083	0.6	-0.0510629	0.863534	0.221929	0.588292	0.37724	0.4838	-0.149639	0.620446	-0.24118	0.6402	0.158949	0.59	0.267853	0.387198	0.235874	0.586106	0.40244	0.4308	0.644193	0.600778	1.07226	0.1231
MIMAT0000083	hsa-miR-26b-5p	-0.26683	0.88	-0.304316	0.374952	-0.337186	1.13544	-0.29697	0.5805	-0.223804	0.760726	-0.2942	0.5688	-0.170688	0.88	-0.193477	0.609998	-0.201978	1.14141	-0.17695	0.7272	0.0499092	0.764317	0.0653	0.9239
MIMAT0000084	hsa-miR-27a-3p	-0.359745	0.82	-0.437969	0.111632	-0.376239	0.544242	-0.69131	0.2066	0.150425	0.942773	0.15956	0.7569	-0.510165	0.81	-0.632405	0.0180973	-0.514797	0.515174	-0.99927	0.0607	0.0985761	0.943793	0.10445	0.8785
MIMAT0000085	hsa-miR-28-5p	-1.38361	2.78	-0.498228	0.189802	-1.27433	3.70689	-0.34377	0.5229	-1.97908	2.20063	-0.89932	0.0876	-1.54901	2.77	-0.560178	0.18783	-1.11139	3.71347	-0.29929	0.5564	-3.23586	2.14799	-1.50646	0.0331
MIMAT0000086	hsa-miR-29a-3p	-1.00611	1.3	-0.776639	0.0224802	-1.38133	1.23657	-1.11707	0.0484	0.0348351	1.27389	0.02735	0.9577	-1.24247	1.26	-0.985683	0.00462972	-1.2202	1.25624	-0.97131	0.0676	-0.388676	1.27015	-0.30601	0.6547
MIMAT0000087	hsa-miR-30a-5p	-0.725759	0.91	-0.798414	0.0330397	-1.17637	1.10157	-1.0679	0.0581	0.0892464	0.686576	0.12999	0.8008	-0.978583	0.87	-1.13061	0.00738254	-1.35675	1.03899	-1.30583	0.0175	0.0508176	0.687108	0.07396	0.9138
MIMAT0000090	hsa-miR-32-5p	0.010197	0.94	0.0108853	0.975385	-0.124409	1.1663	-0.10667	0.8421	-0.111632	0.839957	-0.1329	0.7965	0.0414136	0.94	0.0442171	0.910618	0.35439	1.15558	0.30668	0.5468	-0.915615	0.808281	-1.13279	0.104
MIMAT0000091	hsa-miR-33a-5p	-0.0109205	0.85	-0.0127964	0.972536	-1.02688	0.976274	-1.05183	0.0616	0.783291	0.692354	1.13134	0.0337	0.0431491	0.85	0.0505731	0.901433	-0.55138	1.0468	-0.52673	0.3055	1.09627	0.686679	1.59649	0.0245
MIMAT0000092	hsa-miR-92a-3p	0.254877	0.57	0.444708	0.104846	0.251617	0.415811	0.60512	0.2665	-0.0133662	0.622922	-0.02146	0.9668	0.189933	0.58	0.328028	0.240435	0.0100984	0.430708	0.02345	0.9631	-0.247642	0.619783	-0.39956	0.5596
MIMAT0000093	hsa-miR-93-5p	0.114146	0.89	0.128116	0.732779	-0.128222	1.17852	-0.1088	0.839	-0.220565	0.704327	-0.31316	0.5443	0.0646666	0.89	0.0724914	0.862624	-0.210128	1.17573	-0.17872	0.7246	-0.662986	0.688071	-0.96354	0.1645
MIMAT0000097	hsa-miR-99a-5p	-0.331	0.92	-0.359658	0.241796	-0.596869	0.840769	-0.70991	0.1952	0.00880297	0.965082	0.00912	0.9859	-0.612018	0.89	-0.685925	0.0235258	-1.0276	0.736699	-1.39487	0.012	-0.16543	0.96418	-0.17158	0.8018
MIMAT0000098	hsa-miR-100-5p	-0.303716	2.26	-0.134671	0.627216	0.687576	1.93257	0.35578	0.5087	-0.555958	2.46408	-0.22562	0.6618	-0.409071	2.25	-0.181626	0.515553	0.525501	1.94105	0.27073	0.5944	-1.16644	2.45346	-0.47543	0.4881
MIMAT0000099	hsa-miR-101-3p	-0.0946546	0.86	-0.109928	0.767109	-0.290438	1.14082	-0.25459	0.6353	-0.0447264	0.715977	-0.06247	0.9035	-0.221318	0.86	-0.258394	0.537365	-0.37406	1.13452	-0.32971	0.5174	-0.557065	0.702142	-0.79338	0.2502
MIMAT0000100	hsa-miR-29b-3p	-0.803863	1.87	-0.430838	0.161479	-0.490664	1.76927	-0.27733	0.6056	0.129866	1.93264	0.0672	0.8962	-0.697671	1.88	-0.371688	0.195803	0.50633	1.76671	0.2866	0.5731	-0.376854	1.93078	-0.19518	0.7752
MIMAT0000101	hsa-miR-103a-3p	0.184315	0.74	0.248869	0.359466	0.204996	0.766293	0.26752	0.6183	-0.271631	0.712822	-0.38106	0.4612	0.414941	0.72	0.574535	0.0539459	0.461958	0.740301	0.62401	0.2274	0.0171156	0.718608	0.02382	0.9722
MIMAT0000103	hsa-miR-106a-5p	0.309283	0.69	0.445198	0.137274	0.540339	0.555636	0.97247	0.0819	-0.150923	0.719926	-0.20964	0.6844	0.263157	0.7	0.37617	0.2578	0.378371	0.578875	0.65363	0.207	-0.642146	0.703198	-0.91318	0.187
MIMAT0000104	hsa-miR-107	0.014989	0.86	0.0173803	0.958207	-0.315569	1.08164	-0.29175	0.5871	-0.258955	0.725029	-0.35717	0.4896	0.213711	0.86	0.249322	0.509236	-0.0126956	1.09077	-0.01164	0.9817	0.0114202	0.730207	0.01564	0.9817
MIMAT0000222	hsa-miR-192-5p	0.187309	0.72	0.259349	0.392319	-0.0626702	0.707245	-0.08861	0.8685	0.251411	0.719855	0.34925	0.4992	0.0855343	0.73	0.117748	0.724036	-0.122973	0.705415	-0.17433	0.7311	-0.232116	0.722396	-0.32131	0.6387
MIMAT0000227	hsa-miR-197-3p	0.304252	0.94	0.323772	0.277624	0.332532	0.774914	0.42912	0.4267	0.175651	1.06129	0.16551	0.7481	0.452757	0.93	0.487594	0.105887	0.0498159	0.788672	0.06316	0.9007	1.32278	1.00892	1.3111	0.0616
MIMAT0000231	hsa-miR-199a-5p	-0.426238	1.41	-0.303176	0.39201	-1.62781	1.74692	-0.93182	0.0944	0.259177	1.09245	0.23724	0.6456	-0.372849	1.41	-0.264441	0.479636	-0.851138	1.84908	-0.4603	0.3688	-0.00710645	1.0959	-0.00648	0.9924
MIMAT0000232	hsa-miR-199a-3p	-0.0215899	0.81	-0.0265722	0.931479	-0.476274	0.815557	-0.58399	0.283	0.228833	0.827561	0.27651	0.5922	-0.0975127	0.81	-0.120179	0.719681	-0.455782	0.814933	-0.55929	0.2774	0.157558	0.830157	0.18979	0.7813
MIMAT0000243	hsa-miR-148a-3p	0.0940554	0.67	0.140581	0.722259	-0.422688	0.975308	-0.43339	0.4222	0.367206	0.436413	0.84142	0.109	-0.0531369	0.67	-0.0793033	0.858146	-0.520672	0.962538	-0.54094	0.293	0.121364	0.452421	0.26826	0.6949
MIMAT0000244	hsa-miR-30c-5p	-0.275112	0.5	-0.546201	0.0544194	-0.399486	0.4557	-0.87664	0.1139	-0.115335	0.550344	-0.20957	0.6845	-0.314672	0.5	-0.628998	0.0410315	-0.501967	0.428219	-1.17222	0.0305	-0.00572511	0.5517	-0.01038	0.9879
MIMAT0000250	hsa-miR-139-5p	0.325323	1.53	0.212319	0.490762	0.544619	1.56696	0.34756	0.5184	-0.057622	1.58663	-0.03632	0.9438	0.225483	1.54	0.146766	0.654049	0.116561	1.58478	0.07355	0.8845	-0.189924	1.58602	-0.11975	0.8609
MIMAT0000252	hsa-miR-7-5p	0.306719	0.89	0.344867	0.235279	0.191436	1.00748	0.19001	0.7229	-0.3148	0.813395	-0.38702	0.4543	0.396712	0.88	0.449206	0.13379	0.178356	1.00759	0.17701	0.7271	-0.346782	0.815519	-0.42523	0.5348
MIMAT0000254	hsa-miR-10b-5p	-0.253983	0.92	-0.2772	0.300375	-0.371792	0.894593	-0.4156	0.4412	0.163093	0.930014	0.17537	0.7337	-0.585959	0.89	-0.661283	0.00722384	-0.854551	0.815589	-1.04777	0.0503	-0.130268	0.931039	-0.13992	0.8378
MIMAT0000255	hsa-miR-34a-5p	-0.214326	1.23	-0.174514	0.467793	0.0251495	1.02636	0.0245	0.9635	0.88492	1.21604	0.72771	0.1638	-0.549832	1.21	-0.455335	0.0976786	0.140089	1.02429	0.13677	0.7873	-0.0157648	1.25174	-0.01259	0.9853
MIMAT0000256	hsa-miR-181a-5p	0.000582246	0.81	0.000723127	0.997917	0.0630351	0.890999	0.07075	0.8948	-0.0266474	0.79589	-0.03348	0.9482	0.233065	0.8	0.291896	0.339184	0.240043	0.884215	0.27148	0.5934	0.756925	0.772582	0.97973	0.1577
MIMAT0000266	hsa-miR-205-5p	-0.0308708	3.32	-0.00930338	0.96777	1.40549	3.9443	0.35633	0.508	-0.266968	2.90903	-0.09177	0.8586	-0.673983	3.3	-0.20395	0.388806	0.570091	3.98488	0.14306	0.7778	-1.66693	2.87972	-0.57885	0.3993
MIMAT0000267	hsa-miR-210-3p	-0.188139	0.79	-0.236742	0.549341	-0.314924	1.16413	-0.27052	0.6144	-0.167793	0.55909	-0.30012	0.5611	-0.245034	0.79	-0.309396	0.484059	-0.460704	1.15226	-0.39983	0.4338	-0.140195	0.560796	-0.24999	0.7147
MIMAT0000272	hsa-miR-215-5p	0.296258	1.03	0.288003	0.289111	0.108663	0.837906	0.12968	0.8086	0.0402072	1.11212	0.03615	0.944	0.333537	1.03	0.324744	0.266559	0.231851	0.832146	0.27862	0.5838	-0.363897	1.10839	-0.32831	0.6314
MIMAT0000278	hsa-miR-221-3p	0.0693111	0.79	0.0875924	0.786629	0.015427	0.915465	0.01685	0.9749	0.300119	0.747921	0.40127	0.438	0.180085	0.79	0.228573	0.521525	0.124308	0.913608	0.13606	0.7884	0.956166	0.714881	1.33752	0.0568
MIMAT0000279	hsa-miR-222-3p	-0.205556	0.71	-0.289093	0.280641	0.0184804	0.722746	0.02557	0.9619	-0.127573	0.704205	-0.18116	0.7253	-0.227375	0.71	-0.320159	0.21703	-0.217286	0.71548	-0.30369	0.5507	0.362991	0.699507	0.51893	0.4494
MIMAT0000280	hsa-miR-223-3p	-0.0165928	0.75	-0.0221767	0.946291	0.109188	0.820979	0.133	0.8039	-0.314279	0.722004	-0.43529	0.4005	0.181614	0.74	0.244151	0.467524	0.0131399	0.822403	0.01598	0.9748	0.544069	0.71657	0.75927	0.2707
MIMAT0000414	hsa-let-7g-5p	0.0633042	0.71	0.0891071	0.741989	0.255628	0.648812	0.39399	0.4649	-0.361995	0.737215	-0.49103	0.3437	0.2565	0.7	0.365496	0.182458	0.312195	0.642092	0.48622	0.3431	0.0674344	0.746952	0.09028	0.8949
MIMAT0000415	hsa-let-7i-5p	-0.11901	0.47	-0.254707	0.375313	-0.130624	0.486119	-0.26871	0.6168	-0.141152	0.471616	-0.29929	0.5622	-0.0120454	0.47	-0.0256038	0.933058	0.00661702	0.489599	0.01352	0.9787	0.0829769	0.473522	0.17523	0.7977
MIMAT0000417	hsa-miR-15b-5p	0.00926489	0.81	0.0114788	0.977017	-0.435987	1.19046	-0.36623	0.4965	-0.0224141	0.529356	-0.04234	0.9345	-0.0527814	0.81	-0.0654206	0.882568	-0.544891	1.17855	-0.46234	0.3668	-0.121765	0.528513	-0.23039	0.7362
MIMAT0000418	hsa-miR-23b-3p	-0.398894	0.77	-0.515067	0.0524102	-0.390717	0.537089	-0.72747	0.1849	0.0718649	0.848617	0.08468	0.8694	-0.511664	0.76	-0.670731	0.0129938	-0.573934	0.49552	-1.15824	0.0323	0.362239	0.844003	0.42919	0.5311
MIMAT0000419	hsa-miR-27b-3p	-0.34097	0.7	-0.488239	0.0456015	-0.443197	0.463447	-0.9563	0.0866	0.382268	0.746231	0.51226	0.3235	-0.544825	0.67	-0.808842	0.00259354	-0.51955	0.440274	-1.18006	0.0296	0.185254	0.755716	0.24514	0.72
MIMAT0000420	hsa-miR-30b-5p	-0.332405	1.22	-0.271489	0.267238	-0.244252	0.773789	-0.31566	0.5571	-0.145731	1.46296	-0.09961	0.8467	-0.280853	1.23	-0.228772	0.331602	-0.041371	0.7812	-0.05296	0.9167	-0.162348	1.4632	-0.11095	0.871
MIMAT0000421	hsa-miR-122-5p	-0.591452	1.93	-0.305661	0.365437	-1.65175	2.02912	-0.81402	0.1403	0.69776	1.89796	0.36764	0.477	-0.539417	1.94	-0.278129	0.419128	-1.42601	2.05151	-0.6951	0.1809	1.57188	1.87057	0.84032	0.2238
MIMAT0000423	hsa-miR-125b-5p	-0.39785	1.15	-0.346907	0.191144	-0.254521	0.88715	-0.2869	0.5933	0.298818	1.2596	0.23723	0.6456	-0.673337	1.12	-0.600048	0.0288961	-0.454861	0.868256	-0.52388	0.308	-0.102746	1.26331	-0.08133	0.9052
MIMAT0000424	hsa-miR-128-3p	0.409242	0.64	0.638455	0.0139262	0.284211	0.737786	0.38522	0.4747	0.172815	0.593745	0.29106	0.5729	0.537639	0.62	0.861569	0.00221406	0.346503	0.730546	0.47431	0.3548	0.638092	0.574331	1.11102	0.1106
MIMAT0000425	hsa-miR-130a-3p	0.0812872	0.68	0.119667	0.769869	-0.376362	1.00436	-0.37473	0.4867	0.338016	0.402642	0.83949	0.1098	-0.0385931	0.68	-0.056746	0.90145	-0.370724	1.00318	-0.36955	0.4688	0.111542	0.417348	0.26726	0.696
MIMAT0000426	hsa-miR-132-3p	-0.115589	1.17	-0.09838	0.732461	-0.628644	1.25746	-0.49993	0.3559	0.418218	1.16813	0.35802	0.4886	-0.179059	1.17	-0.152594	0.621499	-0.758334	1.23772	-0.61269	0.2357	0.897805	1.15441	0.77772	0.2595
MIMAT0000427	hsa-miR-133a-3p	0.451044	4.47	0.101007	0.695059	-1.41135	4.91379	-0.28722	0.5929	0.736237	4.23815	0.17372	0.7361	0.123889	4.47	0.0277155	0.919261	-1.32565	4.9144	-0.26975	0.5957	0.27676	4.24476	0.0652	0.924
MIMAT0000431	hsa-miR-140-5p	0.193299	0.58	0.331869	0.235151	-0.0317016	0.578866	-0.05476	0.9185	0.427785	0.599136	0.714	0.1716	0.120247	0.59	0.2049	0.48653	-0.205113	0.570888	-0.35929	0.4811	0.567343	0.59914	0.94693	0.1717
MIMAT0000432	hsa-miR-141-3p	-0.761372	2.7	-0.28166	0.321416	-0.18192	2.19405	-0.08292	0.8769	-1.08119	3.04548	-0.35501	0.4922	-0.225046	2.72	-0.0826089	0.747006	0.618693	2.17605	0.28432	0.5761	-0.216975	3.0665	-0.07076	0.9175
MIMAT0000433	hsa-miR-142-5p	-0.125669	0.85	-0.147683	0.698249	-0.664132	1.17061	-0.56734	0.2965	0.141372	0.639181	0.22118	0.6681	0.0151129	0.85	0.0177194	0.967536	-0.420076	1.19123	-0.35264	0.4891	0.701481	0.615901	1.13895	0.1022
MIMAT0000434	hsa-miR-142-3p	-0.271606	0.84	-0.323764	0.229216	-0.493748	0.706164	-0.6992	0.2017	-0.327983	0.927753	-0.35352	0.494	-0.106508	0.85	-0.125754	0.678385	-0.413825	0.713556	-0.57995	0.2607	0.23055	0.932432	0.24726	0.7177
MIMAT0000435	hsa-miR-143-3p	-0.149935	1.47	-0.102334	0.718613	-1.27114	1.5216	-0.8354	0.1308	1.01658	1.38485	0.73407	0.1602	-0.367397	1.46	-0.25205	0.414624	-0.970135	1.55821	-0.6226	0.2285	0.675954	1.41593	0.47739	0.4863
MIMAT0000436	hsa-miR-144-3p	-0.0622243	1.12	-0.0556901	0.873086	-0.48947	1.33696	-0.36611	0.4966	-0.133161	1.02367	-0.13008	0.8007	-0.0564987	1.12	-0.0505618	0.89604	-0.218543	1.35079	-0.16179	0.7497	-0.71041	1.00877	-0.70423	0.3064
MIMAT0000437	hsa-miR-145-5p	-0.144229	1.24	-0.116002	0.658465	-0.633018	1.3198	-0.47963	0.3754	0.289477	1.23319	0.23474	0.6491	-0.278778	1.24	-0.225017	0.388412	-0.782975	1.29817	-0.60314	0.2427	0.436572	1.23207	0.35434	0.6047
MIMAT0000438	hsa-miR-152-3p	0.245181	0.46	0.533696	0.0181519	0.293533	0.287878	1.01964	0.0692	0.225794	0.537457	0.42012	0.417	0.193568	0.47	0.416002	0.104158	0.233086	0.296586	0.7859	0.1329	0.0193953	0.542745	0.03574	0.9583
MIMAT0000440	hsa-miR-191-5p	0.0783614	0.56	0.138737	0.664689	0.237602	0.515218	0.46117	0.3936	-0.371425	0.5674	-0.65461	0.2091	0.298038	0.55	0.541707	0.0490327	0.115311	0.523214	0.22039	0.6642	0.542959	0.564457	0.96191	0.1652
MIMAT0000443	hsa-miR-125a-5p	-0.73015	1.24	-0.591115	0.0252033	-0.917258	0.846061	-1.08415	0.0547	0.00712434	1.41188	0.00505	0.9922	-0.859808	1.22	-0.703594	0.00751843	-0.817256	0.857267	-0.95333	0.0723	-0.130748	1.4115	-0.09263	0.8922
MIMAT0000444	hsa-miR-126-5p	0.0906001	0.99	0.0918576	0.757329	-0.147959	1.04577	-0.14148	0.7916	0.575391	0.960885	0.59881	0.2497	-0.0271338	0.99	-0.0274875	0.930451	0.0474777	1.04761	0.04532	0.9287	0.225027	0.978422	0.22999	0.7366
MIMAT0000445	hsa-miR-126-3p	-0.179833	0.67	-0.267764	0.272632	-0.5518	0.45676	-1.20808	0.0343	0.212469	0.772104	0.27518	0.5939	-0.224545	0.67	-0.335482	0.186388	-0.545567	0.45064	-1.21065	0.0261	0.373832	0.769602	0.48575	0.4787
MIMAT0000446	hsa-miR-127-3p	0.318847	0.95	0.334226	0.244889	-0.299534	0.935928	-0.32004	0.5517	0.459119	0.984073	0.46655	0.3679	0.505264	0.94	0.538244	0.0688338	0.0325176	0.94532	0.0344	0.9458	0.979767	0.964743	1.01557	0.1435
MIMAT0000448	hsa-miR-136-5p	-0.124256	1.11	-0.111808	0.73873	-1.31681	1.16336	-1.13191	0.0458	0.520602	1.02492	0.50794	0.3275	-0.0898832	1.11	-0.0808226	0.829303	-0.98468	1.21795	-0.80847	0.1228	0.885597	1.01529	0.87226	0.2071
MIMAT0000449	hsa-miR-146a-5p	0.244197	0.83	0.295695	0.345737	0.0323823	0.75652	0.0428	0.9362	0.389903	0.892674	0.43678	0.3989	0.477014	0.81	0.591834	0.0909699	0.190168	0.751316	0.25311	0.6184	1.44776	0.824582	1.75575	0.0141
MIMAT0000451	hsa-miR-150-5p	-0.179826	0.79	-0.226693	0.395884	-0.0273903	0.613413	-0.04465	0.9335	-0.473341	0.893613	-0.52969	0.3075	-0.0292104	0.8	-0.0366267	0.897532	-0.000757356	0.613535	-0.00123	0.9981	-0.124435	0.907062	-0.13719	0.8409
MIMAT0000452	hsa-miR-154-5p	0.618217	0.85	0.723416	0.00495717	0.340591	0.767992	0.44348	0.4117	0.549175	0.932032	0.58922	0.2572	0.597053	0.86	0.693342	0.0104806	0.275275	0.77206	0.35655	0.4844	0.588167	0.938346	0.62681	0.3619
MIMAT0000455	hsa-miR-185-5p	0.0482063	0.89	0.0543649	0.877485	-0.0316049	1.06296	-0.02973	0.9557	-0.277916	0.802128	-0.34647	0.5026	0.0333	0.89	0.0375476	0.924989	0.0473863	1.06282	0.04459	0.9298	-0.863735	0.777426	-1.11102	0.1106
MIMAT0000456	hsa-miR-186-5p	0.364343	0.72	0.502877	0.0927752	0.748318	0.726906	1.02946	0.0668	0.03889	0.734103	0.05298	0.9181	0.371801	0.73	0.512665	0.103291	0.537803	0.758746	0.70881	0.1729	0.105256	0.733737	0.14345	0.8337
MIMAT0000460	hsa-miR-194-5p	-0.0535641	0.71	-0.075265	0.814809	-0.277566	0.861589	-0.32216	0.5491	0.170171	0.628161	0.2709	0.5997	0.0118078	0.71	0.0165819	0.962272	-0.235811	0.86332	-0.27314	0.5911	0.523591	0.616695	0.84903	0.2191
MIMAT0000461	hsa-miR-195-5p	-0.238126	1.31	-0.181869	0.521446	-1.2016	1.33662	-0.89898	0.1056	0.631009	1.2931	0.48798	0.3466	-0.453467	1.3	-0.349268	0.245678	-1.09585	1.3443	-0.81519	0.12	0.264154	1.3086	0.20186	0.7678
MIMAT0000617	hsa-miR-200c-3p	-0.325051	2.38	-0.136861	0.577043	0.343311	1.67452	0.20502	0.7022	-0.552237	2.75576	-0.20039	0.6976	-0.291429	2.38	-0.122642	0.581202	0.118316	1.6806	0.0704	0.8895	-0.120562	2.76181	-0.04365	0.9491
MIMAT0000646	hsa-miR-155-5p	-0.535074	2.53	-0.211576	0.509871	1.16942	1.88694	0.61974	0.2555	-3.00987	2.70797	-1.11149	0.0368	-0.0387691	2.54	-0.0152571	0.957515	1.09769	1.88811	0.58137	0.2595	-2.72615	2.80661	-0.97133	0.1612
MIMAT0000680	hsa-miR-106b-5p	0.00797928	0.72	0.0110324	0.973005	-0.0743132	0.77924	-0.09537	0.8586	-0.129135	0.699403	-0.18464	0.7202	0.0442282	0.72	0.061173	0.863912	0.0362036	0.779759	0.04643	0.9269	-0.387395	0.693861	-0.55832	0.4161
MIMAT0000681	hsa-miR-29c-3p	-0.618008	1.11	-0.558543	0.0739194	-0.855558	0.988417	-0.86558	0.1183	0.360803	1.11421	0.32382	0.5308	-0.748266	1.09	-0.684488	0.024697	-0.574544	1.02445	-0.56083	0.2762	0.156662	1.12006	0.13987	0.8378
MIMAT0000688	hsa-miR-301a-3p	-0.112915	1.14	-0.0991545	0.768112	-0.334573	1.2394	-0.26995	0.6151	-0.688772	1.09644	-0.62819	0.2277	0.0816583	1.14	0.071668	0.850321	0.135766	1.24673	0.1089	0.8298	-1.06253	1.08782	-0.97675	0.1589
MIMAT0000689	hsa-miR-99b-5p	-0.615739	1.58	-0.388593	0.214766	-1.27898	1.38684	-0.92223	0.0975	-0.216112	1.72716	-0.12513	0.8081	-0.804346	1.57	-0.512454	0.124509	-1.49215	1.32428	-1.12677	0.0367	-0.244692	1.72758	-0.14164	0.8358
MIMAT0000691	hsa-miR-130b-3p	-0.42328	1.22	-0.348294	0.410344	-0.537632	1.35441	-0.39695	0.4616	-0.199934	1.13659	-0.17591	0.7329	-0.571039	1.2	-0.474118	0.317194	-0.122377	1.37433	-0.08904	0.8605	-1.49215	1.07422	-1.38905	0.0483
MIMAT0000692	hsa-miR-30e-5p	0.253331	0.56	0.450037	0.109942	0.317731	0.584632	0.54347	0.3167	0.0863972	0.571825	0.15109	0.7694	0.167837	0.57	0.294384	0.340056	0.163388	0.59665	0.27384	0.5902	-0.232628	0.569529	-0.40846	0.551
MIMAT0000693	hsa-miR-30e-3p	-0.119626	0.92	-0.129929	0.64691	-0.400916	0.754571	-0.53132	0.3273	0.438926	1.01356	0.43305	0.4029	-0.0437919	0.92	-0.0474885	0.877735	-0.286851	0.763623	-0.37565	0.4616	1.17985	0.979773	1.20421	0.0847
MIMAT0000703	hsa-miR-361-5p	-0.05016	0.54	-0.0922021	0.784151	-0.0419371	0.696305	-0.06023	0.9104	0.0300048	0.457589	0.06557	0.8987	-0.156064	0.54	-0.288975	0.436473	-0.250479	0.68645	-0.36489	0.4744	-0.0720188	0.457337	-0.15747	0.8178
MIMAT0000707	hsa-miR-363-3p	-0.0865687	0.79	-0.109783	0.752578	-0.46927	1.0178	-0.46107	0.3937	0.0833102	0.664839	0.12531	0.8079	-0.144484	0.79	-0.183604	0.63852	-0.201539	1.0348	-0.19476	0.7011	-0.599435	0.64793	-0.92515	0.1815
MIMAT0000710	hsa-miR-365a-3p	-0.907156	1.5	-0.606606	0.0395758	-1.68648	1.07837	-1.56391	0.0083	0.372411	1.61718	0.23028	0.6553	-1.2054	1.46	-0.827005	0.00725514	-1.47916	1.1149	-1.32672	0.0161	-0.214117	1.62109	-0.13208	0.8467
MIMAT0000720	hsa-miR-376c-3p	0.427303	1.04	0.411642	0.102648	-0.127052	0.700587	-0.18135	0.7351	0.655847	1.21179	0.54122	0.2973	0.518875	1.03	0.503204	0.0529453	0.148999	0.699355	0.21305	0.6747	0.923809	1.20924	0.76396	0.2679
MIMAT0000727	hsa-miR-374a-5p	-0.323028	1.14	-0.283787	0.433627	-0.732805	1.5513	-0.47238	0.3825	-0.121103	0.909055	-0.13322	0.796	-0.206844	1.14	-0.180751	0.656647	-0.462729	1.57035	-0.29467	0.5625	0.180468	0.908817	0.19857	0.7715
MIMAT0000729	hsa-miR-376a-3p	0.107977	0.93	0.116333	0.755074	-0.920313	1.12679	-0.81676	0.139	0.527712	0.749376	0.7042	0.1774	0.147207	0.93	0.158765	0.703042	-0.660722	1.15819	-0.57048	0.2683	0.820054	0.741546	1.10587	0.1122
MIMAT0000732	hsa-miR-378a-3p	-0.156327	0.77	-0.201903	0.587779	-0.40103	1.12561	-0.35628	0.5081	-0.267246	0.505407	-0.52877	0.3084	-0.222405	0.77	-0.288349	0.487487	-0.383354	1.12532	-0.34066	0.5038	-0.654098	0.485913	-1.34612	0.0553
MIMAT0000737	hsa-miR-382-5p	0.593217	0.95	0.626461	0.0534477	0.256868	0.926403	0.27728	0.6057	0.831575	0.993121	0.83733	0.1107	0.596017	0.95	0.62768	0.0566539	0.11708	0.931845	0.12564	0.8042	1.42945	0.966138	1.47955	0.0361
MIMAT0000752	hsa-miR-328-3p	-0.174698	0.75	-0.23207	0.503905	-0.492809	0.947569	-0.52008	0.3374	0.415292	0.625943	0.66347	0.2032	-0.487426	0.73	-0.672041	0.0614679	-0.764731	0.90336	-0.84654	0.1073	-0.167095	0.639862	-0.26114	0.7026
MIMAT0000753	hsa-miR-342-3p	0.101869	0.64	0.159175	0.649618	0.63873	0.686783	0.93003	0.0949	-0.257112	0.592914	-0.43364	0.4023	0.140009	0.64	0.219217	0.566941	0.421371	0.716606	0.58801	0.2543	-0.115299	0.598443	-0.19266	0.7781
MIMAT0000756	hsa-miR-326	1.67174	5.15	0.324753	0.196236	0.700006	5.0798	0.1378	0.7969	5.34083	5.23067	1.02106	0.0539	1.92366	5.13	0.374648	0.143547	2.12867	4.98925	0.42665	0.4041	7.10356	5.22898	1.3585	0.0532
MIMAT0000757	hsa-miR-151a-3p	0.0309841	0.64	0.0481524	0.896535	-0.120489	0.935081	-0.12885	0.8098	0.141929	0.436442	0.3252	0.529	0.0585582	0.64	0.0910577	0.824382	-0.160044	0.933577	-0.17143	0.7354	0.58238	0.413593	1.4081	0.0455
MIMAT0000759	hsa-miR-148b-3p	0.140335	0.6	0.234919	0.462195	0.243579	0.623618	0.39059	0.4687	-0.118288	0.606178	-0.19514	0.7051	0.0875583	0.6	0.146019	0.672655	0.105453	0.631079	0.1671	0.7418	-0.333921	0.601578	-0.55508	0.4188
MIMAT0000761	hsa-miR-324-5p	0.987703	2.3	0.429807	0.037488	1.14083	1.98178	0.57566	0.2897	-0.0453583	2.51302	-0.01805	0.972	0.114691	2.34	0.0489594	0.870602	-1.13485	1.9749	-0.57464	0.2649	-1.21729	2.49414	-0.48806	0.4767
MIMAT0000762	hsa-miR-324-3p	0.228769	0.98	0.233756	0.338164	1.5456	1.37616	1.12313	0.0474	-0.43445	0.543315	-0.79963	0.1271	0.226982	0.98	0.231809	0.366051	1.45295	1.37847	1.05403	0.049	-1.01523	0.500515	-2.02837	0.0051
MIMAT0000763	hsa-miR-338-3p	0.0751682	1.08	0.0697757	0.820949	-1.04699	1.0268	-1.01966	0.0692	0.860924	1.05819	0.81358	0.1208	0.382804	1.06	0.35969	0.21427	-0.154433	1.12595	-0.13716	0.7867	1.53461	1.02595	1.4958	0.0343
MIMAT0000764	hsa-miR-339-5p	0.125735	0.82	0.15258	0.604849	-0.462442	0.805758	-0.57392	0.2911	0.372209	0.819738	0.45406	0.3808	0.148483	0.82	0.180315	0.577273	-0.487926	0.7993	-0.61044	0.2373	0.885804	0.798361	1.10953	0.1111
MIMAT0000765	hsa-miR-335-5p	-0.0832344	0.91	-0.0914113	0.745054	-0.233932	0.893261	-0.26189	0.6257	0.364006	0.921661	0.39495	0.4452	-0.142923	0.91	-0.157208	0.598932	-0.237523	0.892337	-0.26618	0.6005	0.550633	0.919226	0.59902	0.3833
MIMAT0000770	hsa-miR-133b	-0.921133	1.81	-0.510183	0.0762912	-2.17864	1.78818	-1.21836	0.033	-0.51778	1.75696	-0.2947	0.5682	-0.891262	1.81	-0.491806	0.104401	-1.73678	1.86352	-0.93199	0.0784	-0.330475	1.76354	-0.18739	0.784
MIMAT0001340	hsa-miR-423-3p	0.25907	0.49	0.529751	0.050355	0.356639	0.451634	0.78966	0.1518	0.151712	0.523104	0.29002	0.5743	0.268792	0.49	0.549567	0.0657991	0.347033	0.450026	0.77114	0.1399	0.176719	0.52367	0.33746	0.622
MIMAT0001341	hsa-miR-424-5p	-0.382875	1.2	-0.319394	0.279179	-0.45052	0.970818	-0.46406	0.3907	0.386288	1.30438	0.29615	0.5663	-0.477044	1.19	-0.399865	0.183105	-0.266469	0.983448	-0.27095	0.5941	0.287764	1.30878	0.21987	0.7478
MIMAT0001343	hsa-miR-425-3p	0.331134	0.9	0.366826	0.190261	0.611402	0.960926	0.63626	0.2435	-0.43507	0.851966	-0.51067	0.325	0.461339	0.89	0.517045	0.0718298	0.648944	0.950867	0.68248	0.1886	-0.473323	0.856047	-0.55292	0.4206
MIMAT0001412	hsa-miR-18b-5p	0.525049	0.74	0.705523	0.0176782	0.480932	0.640517	0.75085	0.1718	-0.0484905	0.765603	-0.06334	0.9021	0.637764	0.73	0.874211	0.00721642	0.519173	0.629575	0.82464	0.116	-0.0689837	0.765577	-0.09011	0.8951
MIMAT0001413	hsa-miR-20b-5p	-0.707571	1.46	-0.484358	0.22116	-1.28631	1.96153	-0.65577	0.2299	-0.213817	1.14396	-0.18691	0.717	-0.872384	1.45	-0.603387	0.190465	-0.858848	2.00335	-0.42871	0.4019	-1.64644	1.06791	-1.54174	0.0294
MIMAT0001631	hsa-miR-451a	0.0285995	0.9	0.031813	0.929889	-0.0738033	1.16016	-0.06361	0.9054	0.149837	0.765453	0.19575	0.7042	-0.118423	0.9	-0.131942	0.747235	0.0326227	1.16052	0.02811	0.9557	-0.807373	0.739432	-1.09188	0.1166
MIMAT0001639	hsa-miR-409-3p	0.491181	1.04	0.471951	0.126677	0.0246802	1.06411	0.02319	0.9654	0.420701	1.05571	0.3985	0.4411	0.770937	1.01	0.764505	0.0272362	0.293044	1.05514	0.27773	0.5849	1.44712	1.00026	1.44674	0.0402
MIMAT0002174	hsa-miR-484	0.387215	0.54	0.719987	0.023086	0.34555	0.452678	0.76335	0.1652	0.0116123	0.54495	0.02131	0.967	0.400049	0.54	0.743345	0.0320272	0.262349	0.461963	0.5679	0.2703	-0.161717	0.543427	-0.29759	0.6636
MIMAT0002176	hsa-miR-485-3p	-0.0102409	1.24	-0.00827967	0.978769	-1.06679	1.26598	-0.84265	0.1277	0.171328	1.1964	0.1432	0.7811	0.33055	1.23	0.26916	0.45752	-0.317226	1.34439	-0.23596	0.6422	0.95741	1.17306	0.81616	0.2371
MIMAT0002177	hsa-miR-486-5p	0.353219	0.82	0.432537	0.169031	0.756905	0.722364	1.04782	0.0625	-0.211994	0.832112	-0.25477	0.6215	0.19589	0.83	0.236507	0.497425	0.433378	0.7709	0.56217	0.275	-1.09505	0.787899	-1.38983	0.0482
MIMAT0002809	hsa-miR-146b-5p	-0.74707	0.93	-0.80239	0.0147362	-1.85191	0.955104	-1.93896	0.0017	0.085528	0.852507	0.10033	0.8456	-0.472196	0.97	-0.486424	0.136716	-0.653392	1.22534	-0.53323	0.2997	0.101748	0.852601	0.11934	0.8614
MIMAT0002817	hsa-miR-495-3p	0.464646	1.01	0.460087	0.0733806	0.687073	1.03792	0.66197	0.2257	0.1218	1.00391	0.12132	0.8139	0.610762	1	0.613168	0.0241531	0.939575	0.987318	0.95164	0.0728	0.302018	1.00184	0.30146	0.6595
MIMAT0002820	hsa-miR-497-5p	0.277529	2.24	0.123962	0.615393	-0.323031	1.6444	-0.19644	0.714	0.795991	2.59547	0.30669	0.5526	0.197907	2.24	0.0883211	0.735491	-0.451571	1.63691	-0.27587	0.5874	1.08387	2.59473	0.41772	0.542
MIMAT0002876	hsa-miR-505-3p	0.134898	0.76	0.178158	0.596124	-0.222207	0.509134	-0.43644	0.419	-0.516927	0.801135	-0.64524	0.2155	0.379577	0.74	0.512463	0.0418185	-0.613994	0.43021	-1.4272	0.0104	0.951031	0.783609	1.21366	0.0824
MIMAT0002888	hsa-miR-532-5p	0.330607	0.71	0.463123	0.121937	0.585795	0.837514	0.69945	0.2016	-0.154913	0.629598	-0.24605	0.6334	0.388206	0.71	0.547295	0.0956983	0.543816	0.839058	0.64813	0.2107	-0.286127	0.627581	-0.45592	0.506
MIMAT0003218	hsa-miR-92b-3p	0.194065	1.96	0.0987785	0.651664	0.974211	3.11969	0.31228	0.5613	0.54652	0.915388	0.59704	0.2511	-0.123884	1.97	-0.0630156	0.761092	0.587095	3.13768	0.18711	0.7123	0.103183	0.933198	0.11057	0.8715
MIMAT0003249	hsa-miR-584-5p	0.544388	0.75	0.730211	0.00950989	0.351258	0.758302	0.46322	0.3916	0.434188	0.769621	0.56416	0.2776	0.484718	0.76	0.640486	0.0177758	0.182376	0.769567	0.23699	0.6408	0.457688	0.774681	0.59081	0.3898
MIMAT0003258	hsa-miR-590-5p	-0.180941	0.88	-0.206056	0.526428	-0.601673	0.82905	-0.72574	0.1859	-0.0808088	0.905259	-0.08927	0.8624	-0.414002	0.86	-0.479946	0.192696	-0.739377	0.798604	-0.92584	0.0802	-0.92356	0.875033	-1.05546	0.1289
MIMAT0003322	hsa-miR-652-3p	0.402608	0.58	0.697455	0.00804012	0.50501	0.454837	1.11031	0.0497	0.21195	0.648844	0.32666	0.5272	0.504962	0.56	0.896348	0.000959585	0.562883	0.432643	1.30103	0.0179	0.424622	0.643835	0.65952	0.3377
MIMAT0003338	hsa-miR-660-5p	0.176556	0.52	0.337545	0.283306	0.489277	0.522666	0.93612	0.093	0.0643223	0.526683	0.12213	0.8126	0.00244707	0.53	0.00462223	0.989132	0.298376	0.54874	0.54375	0.2906	-0.678877	0.498386	-1.36215	0.0526
MIMAT0003339	hsa-miR-421	0.909363	0.86	1.06125	3.04541e-05	1.20588	0.718667	1.67795	0.0052	1.05254	0.93807	1.12203	0.0351	0.859058	0.87	0.98209	0.000132325	1.04195	0.751518	1.38646	0.0124	1.15002	0.959188	1.19895	0.0861
MIMAT0003393	hsa-miR-425-5p	0.213512	0.44	0.480744	0.130707	0.116777	0.471592	0.24762	0.6445	0.055142	0.435674	0.12657	0.806	0.194244	0.45	0.434844	0.206451	0.159874	0.468429	0.3413	0.503	-0.271442	0.43063	-0.63034	0.3592
MIMAT0003885	hsa-miR-454-3p	-0.784927	1.86	-0.423013	0.225633	-1.38459	2.04442	-0.67725	0.2156	-1.69819	1.74873	-0.9711	0.066	-0.427868	1.88	-0.227442	0.550599	-0.690653	2.11091	-0.32718	0.5206	-1.94601	1.7721	-1.09814	0.1146
MIMAT0003888	hsa-miR-766-3p	0.798448	4.38	0.182117	0.481939	0.553664	5.06596	0.10929	0.8382	1.3656	4.14341	0.32958	0.5235	0.863086	4.38	0.196917	0.475957	0.63195	5.06322	0.12481	0.8055	2.75794	4.10989	0.67105	0.3294
MIMAT0004482	hsa-let-7b-3p	-0.610539	3.94	-0.155024	0.623848	0.676841	4.68418	0.1445	0.7873	-1.56874	3.64859	-0.42996	0.4063	1.13261	3.92	0.289219	0.312018	2.23728	4.5736	0.48917	0.3403	3.85955	3.55478	1.08574	0.1186
MIMAT0004484	hsa-let-7d-3p	0.24825	0.75	0.33277	0.335276	0.493899	0.866551	0.56996	0.2943	0.223003	0.700437	0.31838	0.5376	0.287238	0.74	0.38613	0.289355	0.357393	0.87814	0.40699	0.4257	0.606118	0.687541	0.88157	0.2024
MIMAT0004495	hsa-miR-22-5p	-0.685966	2.95	-0.232226	0.524711	-1.52052	3.36404	-0.45199	0.4029	-0.90823	2.7962	-0.32481	0.5295	-1.23882	2.92	-0.424371	0.299306	-1.82972	3.32148	-0.55088	0.2845	-2.88281	2.71664	-1.06117	0.1269
MIMAT0004502	hsa-miR-28-3p	-0.833086	2.58	-0.323151	0.382276	-1.80133	3.34608	-0.53834	0.3211	0.937676	2.11635	0.44306	0.3923	-0.991544	2.57	-0.385963	0.352562	-1.56173	3.3616	-0.46458	0.3645	1.24908	2.11615	0.59026	0.3902
MIMAT0004509	hsa-miR-93-3p	-0.0092796	1.46	-0.0063558	0.987732	0.8548	1.89456	0.45119	0.4037	-1.13077	1.12043	-1.00923	0.0566	-0.0804125	1.46	-0.0550925	0.906322	0.574731	1.91352	0.30035	0.555	-2.2207	1.04109	-2.13306	0.0034
MIMAT0004518	hsa-miR-16-2-3p	-0.0738316	1.04	-0.0707694	0.858561	-0.619835	1.34387	-0.46123	0.3936	-0.186499	0.869895	-0.21439	0.6776	-0.154873	1.04	-0.148696	0.736279	-0.433242	1.35677	-0.31932	0.5306	-1.03328	0.832078	-1.24181	0.0759
MIMAT0004553	hsa-miR-7-1-3p	-0.066005	3.33	-0.0198028	0.944666	1.69715	3.39434	0.49999	0.3559	1.28977	3.25002	0.39685	0.443	-1.1614	3.29	-0.352706	0.294152	1.4624	3.40879	0.42901	0.4016	-2.88941	3.19624	-0.904	0.1914
MIMAT0004570	hsa-miR-223-5p	-1.05503	2.02	-0.521646	0.0977452	-1.13589	2.06864	-0.5491	0.3118	-2.38748	2.00906	-1.18836	0.0262	-0.0232533	2.08	-0.0111758	0.967769	-0.353601	2.12341	-0.16653	0.7426	0.320957	2.16125	0.1485	0.828
MIMAT0004586	hsa-miR-15b-3p	0.139255	0.85	0.162991	0.579099	0.286697	0.848772	0.33778	0.5301	-0.332945	0.857885	-0.3881	0.4531	0.229414	0.85	0.269682	0.390195	0.262007	0.849425	0.30845	0.5445	-0.372527	0.859979	-0.43318	0.5273
MIMAT0004597	hsa-miR-140-3p	0.196936	0.52	0.375877	0.248271	0.202929	0.586343	0.34609	0.5202	0.300073	0.482195	0.62231	0.2319	0.084758	0.53	0.159777	0.666958	-0.0140943	0.593271	-0.02376	0.9626	0.0963474	0.491984	0.19583	0.7745
MIMAT0004600	hsa-miR-144-5p	-0.00700737	0.92	-0.00762336	0.975073	-0.0277008	0.625897	-0.04426	0.9341	-0.687718	0.980227	-0.70159	0.179	0.23455	0.91	0.256833	0.314525	-0.0535099	0.625509	-0.08555	0.8659	-0.209698	1.00561	-0.20853	0.7604
MIMAT0004606	hsa-miR-136-3p	0.264938	1.14	0.231615	0.454635	-0.709949	1.20062	-0.59132	0.2772	1.19055	1.05523	1.12824	0.0342	0.0328143	1.15	0.0285257	0.931647	-0.574236	1.21186	-0.47385	0.3552	0.849572	1.10762	0.76703	0.266
MIMAT0004614	hsa-miR-193a-5p	-0.181149	1.06	-0.170341	0.610825	-0.629636	1.03007	-0.61125	0.2618	-0.0237204	1.08277	-0.02191	0.9661	-0.292618	1.06	-0.27638	0.442059	-0.915955	0.976344	-0.93815	0.0766	0.300711	1.08012	0.27841	0.684
MIMAT0004672	hsa-miR-106b-3p	0.179236	1.11	0.162062	0.57965	-0.348224	1.07374	-0.32431	0.5465	0.0589479	1.15103	0.05121	0.9208	0.302051	1.1	0.27437	0.358695	-0.214217	1.08022	-0.19831	0.6959	0.418145	1.14633	0.36477	0.5942
MIMAT0004683	hsa-miR-362-3p	0.923487	1.62	0.569653	0.00802207	2.28184	1.48751	1.534	0.0094	0.51589	1.68358	0.30642	0.5529	1.18527	1.59	0.744861	0.000377259	2.32038	1.43254	1.61977	0.0045	1.32155	1.65913	0.79653	0.2484
MIMAT0004697	hsa-miR-151a-5p	-0.129472	0.36	-0.362628	0.25771	-0.0657626	0.37432	-0.17569	0.743	0.123471	0.332996	0.37079	0.4733	-0.147884	0.36	-0.415415	0.21982	-0.0998379	0.372502	-0.26802	0.598	0.292536	0.327306	0.89377	0.1964
MIMAT0004702	hsa-miR-339-3p	-1.18264	3.06	-0.386424	0.277132	-0.704466	3.00241	-0.23463	0.6619	-2.83537	3.17321	-0.89353	0.0896	-0.44651	3.1	-0.143908	0.682032	-0.241095	3.01671	-0.07992	0.8746	-1.57495	3.28863	-0.47891	0.4849
MIMAT0004748	hsa-miR-423-5p	0.278705	0.43	0.651342	0.0290915	0.566303	0.441699	1.2821	0.0258	-0.0342768	0.415645	-0.08247	0.8728	0.251306	0.43	0.5808	0.086855	0.355813	0.480507	0.7405	0.1554	-0.101472	0.415012	-0.2445	0.7207
MIMAT0004761	hsa-miR-483-5p	-0.249559	1.22	-0.204325	0.513864	-0.799499	1.13275	-0.7058	0.1977	0.888874	1.24314	0.71502	0.171	-0.334753	1.22	-0.274897	0.37383	-0.639901	1.14868	-0.55708	0.2793	1.22688	1.24017	0.98928	0.1538
MIMAT0004774	hsa-miR-501-3p	0.8072	2.12	0.380696	0.182401	1.3518	2.49575	0.54164	0.3182	0.873068	1.98467	0.43991	0.3956	0.724304	2.13	0.340254	0.268905	1.27622	2.49611	0.51128	0.3195	0.703198	1.99826	0.35191	0.6072
MIMAT0004775	hsa-miR-502-3p	0.00114972	0.94	0.00122756	0.997272	-0.235348	1.26085	-0.18666	0.7276	0.227509	0.764896	0.29744	0.5646	-0.238062	0.93	-0.255825	0.532701	-0.232118	1.26047	-0.18415	0.7166	-0.727081	0.74638	-0.97414	0.16
MIMAT0004780	hsa-miR-532-3p	-0.148287	0.88	-0.168902	0.633128	0.489955	0.624317	0.78479	0.1542	-0.841258	0.952481	-0.88323	0.0932	-0.333557	0.87	-0.384285	0.340983	0.33275	0.642656	0.51777	0.3135	-2.27327	0.81017	-2.80591	0.0002
MIMAT0004810	hsa-miR-629-5p	0.767936	1.29	0.593193	0.0542898	1.14188	0.907815	1.25783	0.0284	0.637462	1.44404	0.44144	0.394	0.766394	1.3	0.59026	0.0498846	0.803613	0.969762	0.82867	0.1143	1.02355	1.43666	0.71245	0.3009
MIMAT0004911	hsa-miR-874-3p	-0.101698	3.08	-0.0330582	0.910102	1.10564	4.29895	0.25719	0.6318	0.52301	2.22321	0.23525	0.6484	-0.267841	3.07	-0.0871208	0.783945	0.41661	4.32275	0.09638	0.8491	1.59906	2.19315	0.72911	0.2899
MIMAT0004949	hsa-miR-877-5p	-1.72651	4.81	-0.359264	0.272963	-2.87894	4.98916	-0.57704	0.2885	-0.226569	4.89089	-0.04632	0.9283	-1.27667	4.84	-0.26386	0.440041	0.203461	5.15135	0.0395	0.9378	-2.88733	4.83668	-0.59696	0.3849
MIMAT0004954	hsa-miR-543	1.29983	3.18	0.408931	0.0442341	2.78437	3.14646	0.88492	0.1108	0.959668	3.28757	0.29191	0.5718	1.23086	3.19	0.386057	0.0543915	2.52947	3.16572	0.79902	0.127	0.535819	3.30051	0.16234	0.8122
MIMAT0004955	hsa-miR-374b-5p	-0.0374874	0.87	-0.0428995	0.882239	-0.136867	1.09929	-0.12451	0.8161	0.109953	0.760147	0.14465	0.779	0.0614079	0.87	0.070294	0.82615	-0.00224073	1.10098	-0.00204	0.9968	0.387754	0.754698	0.51379	0.4539
MIMAT0005792	hsa-miR-320b	0.0354953	0.51	0.0696273	0.799183	0.442508	0.446326	0.99145	0.0765	-0.185039	0.543423	-0.34051	0.5099	-0.0573716	0.51	-0.112623	0.657879	0.0546962	0.487457	0.11221	0.8247	-0.210386	0.544362	-0.38648	0.5725
MIMAT0005793	hsa-miR-320c	-0.217553	0.67	-0.326048	0.358918	-0.521015	0.853385	-0.61053	0.2624	0.0455744	0.572258	0.07964	0.8771	-0.349865	0.66	-0.532881	0.177435	-0.681203	0.824046	-0.82666	0.1152	-0.0704852	0.572184	-0.12319	0.8569
MIMAT0005911	hsa-miR-1260a	-0.50623	1.86	-0.272272	0.318883	-0.00826624	1.4071	-0.00587	0.9912	-0.686674	2.14342	-0.32036	0.5351	-0.46078	1.86	-0.247368	0.40066	-0.308249	1.39956	-0.22025	0.6644	-0.100493	2.15561	-0.04662	0.9456
MIMAT0006764	hsa-miR-320d	0.271602	0.54	0.503014	0.080732	0.479362	0.606071	0.79093	0.1512	0.33023	0.519793	0.63531	0.2225	0.186481	0.55	0.340201	0.261455	0.283833	0.628671	0.45148	0.3779	0.343827	0.524303	0.65578	0.3404
MIMAT0010133	hsa-miR-2110	-0.00970331	3.34	-0.00290245	0.991961	0.486206	3.24642	0.14977	0.7798	-0.0300753	3.46194	-0.00869	0.9865	-0.110039	3.34	-0.0329184	0.916531	0.28174	3.25096	0.08666	0.8642	-0.840258	3.45542	-0.24317	0.7221
Criteria for candidacy for predictive models included p < 0.10 and d > 0.40 for mean difference in miRNA expression
1 Not-Phamacologically-Treated n = 41, Pharmacologically-Treated n = 17
2 Not-Phamacologically-Treated n = 10, Pharmacologically-Treated n = 11
3 Not-Phamacologically-Treated n = 31, Pharmacologically-Treated n = 6
4 Length of Stay < 14 days n = 43, Length of Stay ≥ 14 days n = 15
5 Length of Stay < 14 days n = 10, Length of Stay ≥ 14 days n = 11
6 Length of Stay < 14 days n = 33, Length of Stay ≥ 14 days n = 4
7 Difference in ΔCT between groups [ΔΔCT, ΔΔCT = (-ΔCTPharmacologically-Treated) – (-ΔCTNot-Pharmacologically-Treated)]; 1 ΔΔCT is approximately a two-fold change in expression
8 Difference in ΔCT between groups [ΔΔCT; ΔΔCT = (-ΔCTLOS ≥ 14 days) – (-ΔCTLOS < 14 days)]; 1 ΔΔCT is approximately a two-fold change in expression
9 Student's t-test
LOS, length of hospital stay; MIMAT, mirBase accession number for mature miRNA; SD, standard deviation
